# Supplementary material for: Modeling the Impact of Vaccination on COVID-19 and Its Delta and Omicron Variants
Source: Viruses. 2022 Jul 6;14(7):1482. doi: 10.3390/v14071482 (PMC9319847; doi:10.3390/v14071482)
Supplement: Supplementary file 1 [file viruses-14-01482-s001.zip]

Archive with 1 entries (1 files):
- viruses-1778116-supplementary.pdf
